# Supplementary material for: Healthy Lifestyle Behaviors Attenuate the Effect of Poor Sleep Patterns on Chronic Kidney Disease Risk: A Prospective Study from the UK Biobank
Source: Nutrients. 2024 Dec 8;16(23):4238. doi: 10.3390/nu16234238 (PMC11644827; doi:10.3390/nu16234238)
Supplement: Supplementary file 1 [file nutrients-16-04238-s001.zip]

Archive with 1 entries (1 files):
- nutrients-3335294-supplementary.pdf
